# Supplementary material for: Phylogeography and ecological niche modeling implicate multiple microrefugia of Swertia tetraptera during quaternary glaciations
Source: BMC Plant Biol. 2023 Sep 26;23:450. doi: 10.1186/s12870-023-04471-w (PMC10521563; doi:10.1186/s12870-023-04471-w)
Supplement: Supplementary file 2 — Supplementary Material 2 [file 12870_2023_4471_MOESM2_ESM.xlsx]

## Sheet: Sheet1
Table S3 The area in potentially suitable habitat for Swertai tetraptera under different decades.
Decades	Unsuitable region(km)	Lowly suitable region	Moderately suitable region	Highly suitable region
1960-1990	170.14Í104	56.6Í104	18.26Í104	4.99Í104
2070s	152.78Í104	56.65Í104	33.52Í104	7.03Í104
Last Glacial Maximum (LGM)	208.296Í104	25.36Í104	14.74Í104	1.60Í104
