# Supplementary material for: Phylogeography and ecological niche modeling implicate multiple microrefugia of Swertia tetraptera during quaternary glaciations
Source: BMC Plant Biol. 2023 Sep 26;23:450. doi: 10.1186/s12870-023-04471-w (PMC10521563; doi:10.1186/s12870-023-04471-w)
Supplement: Supplementary file 3 — Supplementary Material 3 [file 12870_2023_4471_MOESM3_ESM.xlsx]

## Sheet: Sheet1
Table S4 83 distribution data of S. tetraptera were retained for modeling
ID	Species	x	y	Data source
1	S.tetraptera	100.68	31.4003	https://www.cvh.ac.cn/spms/detail.php?id=2050849e
2	S..tetraptera	100.694	31.3919	https://www.cvh.ac.cn/spms/detail.php?id=2050883a
3	S.tetraptera	100.515	34.5664	https://www.cvh.ac.cn/spms/detail.php?id=efb1863e
4	S.tetraptera	95.1686	33.9932	https://www.cvh.ac.cn/spms/detail.php?id=7219fd0f
5	S.tetraptera	100.11	37.7005	https://www.cvh.ac.cn/spms/detail.php?id=721a1069
6	S.tetraptera	100.708	33.0809	https://www.cvh.ac.cn/spms/detail.php?id=20736655
7	S.tetraptera	101.957	37.4152	https://www.cvh.ac.cn/spms/detail.php?id=f2a45b07
8	S.tetraptera	100.89	35.414	https://www.cvh.ac.cn/spms/detail.php?id=f2a46d01
9	S.tetraptera	100.7	35.0135	https://www.cvh.ac.cn/spms/detail.php?id=f2a4543a
10	S.tetraptera	102.367	36.9188	https://www.cvh.ac.cn/spms/detail.php?id=f2a47efd
11	S.tetraptera	102.882	34.9515	https://www.cvh.ac.cn/spms/detail.php?id=f2acf1c5
12	S.tetraptera	101.08	32.0825	https://www.cvh.ac.cn/spms/detail.php?id=e9097386
13	S.tetraptera	96.4833	31.8333	https://www.cvh.ac.cn/spms/detail.php?id=f2a9d9fe
14	S.tetraptera	99.6806	33.8958	https://www.cvh.ac.cn/spms/detail.php?id=ec651ec3
15	S.tetraptera	100.712	34.7147	https://www.cvh.ac.cn/spms/detail.php?id=ec651fd4
16	S.tetraptera	100.193	34.365	https://www.cvh.ac.cn/spms/detail.php?id=ec65205c
17	S.tetraptera	100.432	33.2975	https://www.cvh.ac.cn/spms/detail.php?id=ec65216d
18	S.tetraptera	100.27	38.16	Field surveys
19	S.tetraptera	101.41	37.46	Field surveys
20	S.tetraptera	102.01	37.28	Field surveys
21	S.tetraptera	102.02	37.38	Field surveys
22	S.tetraptera	102.85	37.03	Field surveys
23	S.tetraptera	101.18	37.25	Field surveys
24	S.tetraptera	101.53	37.22	Field surveys
25	S.tetraptera	101.37	36.73	Field surveys
26	S.tetraptera	101.7	36.3	Field surveys
27	S.tetraptera	101.91	36.32	Field surveys
28	S.tetraptera	101.97	36.27	Field surveys
29	S.tetraptera	102.39	36.66	Field surveys
30	S.tetraptera	102.69	36.09	Field surveys
31	S.tetraptera	102.31	35.74	Field surveys
32	S.tetraptera	101.94	35.31	Field surveys
33	S.tetraptera	101.87	35.25	Field surveys
34	S.tetraptera	101.55	34.6	Field surveys
35	S.tetraptera	100.21	34.47	Field surveys
36	S.tetraptera	101.37	33.39	Field surveys
37	S.tetraptera	99.6	33.75	Field surveys
38	S.tetraptera	100.71	33.05	Field surveys
39	S.tetraptera	96.73	33.13	Field surveys
40	S.tetraptera	97.44	33.11	Field surveys
41	S.tetraptera	96.14	32.44	Field surveys
42	S.tetraptera	102.6	36.94	Field surveys
43	S.tetraptera	102.47	35.15	Field surveys
44	S.tetraptera	102.91	35.06	Field surveys
45	S.tetraptera	102.64	34.1	Field surveys
46	S.tetraptera	103.89	34.23	Field surveys
47	S.tetraptera	97.52	33.15	Field surveys
48	S.tetraptera	103.18	33.6	Field surveys
49	S.tetraptera	102.78	34.14	Field surveys
50	S.tetraptera	103.1	33.59	Field surveys
51	S.tetraptera	101.85	32.92	Field surveys
52	S.tetraptera	102.33	32.65	Field surveys
53	S.tetraptera	100.11	37.2005	https://www.cvh.ac.cn/spms/detail.php?id=721a0c97
54	S.tetraptera	100.8	32.8	https://www.gbif.org/occurrence/574772028
55	S.tetraptera	101.6	36.5	https://www.gbif.org/occurrence/574947981
56	S.tetraptera	101.574	37.1162	https://www.cvh.ac.cn/spms/detail.php?id=f2af23e1
57	S.tetraptera	99.2097	31.9313	https://www.cvh.ac.cn/spms/detail.php?id=f2af674c
58	S.tetraptera	98.7116	31.7181	https://www.cvh.ac.cn/spms/detail.php?id=f2af66af
59	S.tetraptera	101.6	34.7	https://www.gbif.org/occurrence/574991029
60	S.tetraptera	101.2	34.5	https://www.gbif.org/occurrence/575044678
61	S.tetraptera	100.2	34.5	https://www.gbif.org/occurrence/575347851
62	S.tetraptera	97.2	32.8	https://www.gbif.org/occurrence/147056876
63	S.tetraptera	102.476	33.414	https://www.cvh.ac.cn/spms/detail.php?id=de0ec594
64	S.tetraptera	97	32.1	https://www.gbif.org/occurrence/147056894
65	S.tetraptera	96.5	31.8	https://www.gbif.org/occurrence/147056903
66	S.tetraptera	96.2	32.3	https://www.gbif.org/occurrence/2417407515
67	S.tetraptera	96.7	32.8	https://www.gbif.org/occurrence/2417741239
68	S.tetraptera	100.7	34.7	https://www.gbif.org/occurrence/147056915
69	S.tetraptera	100.2	34.4	https://www.gbif.org/occurrence/147056933
70	S.tetraptera	99.7	33.8	https://www.gbif.org/occurrence/147056938
71	S.tetraptera	100.4	33.3	https://www.gbif.org/occurrence/147056942
72	S.tetraptera	100.6	35.1	https://www.gbif.org/occurrence/2417397016
73	S.tetraptera	104.1	35.8	https://www.gbif.org/occurrence/2417659686
74	S.tetraptera	99.7	34.6	https://www.gbif.org/occurrence/2417739866
75	S.tetraptera	102.8	36.3	https://www.gbif.org/occurrence/2417677015
76	S.tetraptera	101.6	36.5	https://www.gbif.org/occurrence/2417729271
77	S.tetraptera	101.7	36.9	https://www.gbif.org/occurrence/2417438239
78	S.tetraptera	100.1	37.3	https://www.gbif.org/occurrence/2417359579
79	S.tetraptera	96.8	31.8	https://www.gbif.org/occurrence/1030884491
80	S.tetraptera	95.0186	33.9932	https://www.cvh.ac.cn/spms/detail.php?id=7219fd0f
81	S.tetraptera	100.3	32.3	https://www.gbif.org/occurrence/1030884550
82	S.tetraptera	98.6	31.8	https://www.gbif.org/occurrence/2417583682
83	S.tetraptera	98.1	33.3	https://www.gbif.org/occurrence/2417756179
84	S.tetraptera	94.4	33	https://www.gbif.org/occurrence/2417634886
85	S.tetraptera	102.5	32.8	https://www.gbif.org/occurrence/1030884493
86	S.tetraptera	96.7	32.8	https://www.gbif.org/occurrence/2417740004
