# Supplementary material for: Phylogeography and ecological niche modeling implicate multiple microrefugia of Swertia tetraptera during quaternary glaciations
Source: BMC Plant Biol. 2023 Sep 26;23:450. doi: 10.1186/s12870-023-04471-w (PMC10521563; doi:10.1186/s12870-023-04471-w)
Supplement: Supplementary file 4 — Supplementary Material 4 [file 12870_2023_4471_MOESM4_ESM.xlsx]

## Sheet: Sheet1
Table S2 List of the 19 climate factors, their meaning and their percent contribution
Variable	Description	Unit	Percent contribution(%)
BIO01	Annual Mean Temperature	°C
BIO02	Mean Diurnal Range	°C	2.3
BIO03	Isothermality (Bio2 /Bio7) (× 100)	°C	1.8
BIO04	Temperature seasonality (Standard deviation × 100)	CovfV	6
BIO05	Max Temperature of Warmest Month	°C
BIO06	Min Temperature of Coldest Month	°C
BIO07	Temperature Annual Range	°C
BIO08	Mean Temperature of Wettest Quarter	°C
BIO09	Mean Temperature of Driest Quarter	°C	0.3
BIO10	Mean Temperature of Warmest Quarter	°C	14.7
BIO11	Mean Temperature of Coldest Quarter	°C
BIO12	Annual Precipitation	mm	49.6
BIO13	Precipitation of Wettest Month	mm
BIO14	Precipitation of Driest Month	mm
BIO15	Precipitation Seasonality	mm	10.8
BIO16	Precipitation of Wettest Quarter	mm
BIO17	Precipitation of Driest Quarter	mm
BIO18	Precipitation of Warmest Quarter	mm
BIO19	Precipitation of Coldest Quarter	mm	14.5
Note:blank space indicate highly linearly dependent variables that are excluded from the model run
